# Supplementary material for: Neutrophils in the Spotlight—An Analysis of Neutrophil Function and Phenotype in ARDS
Source: Int J Mol Sci. 2024 Nov 22;25(23):12547. doi: 10.3390/ijms252312547 (PMC11641705; doi:10.3390/ijms252312547)
Supplement: Supplementary file 1 [file ijms-25-12547-s001.zip]

Archive with 2 entries (2 files):
- ijms-3297322-supplementary.pdf
- ijms-3297322-supplementary_V3.pdf
